# Supplementary material for: Antibiotic resistance and typing of the methicillin-resistant Staphylococcus aureus clones in Kuwait hospitals, 2016–2017
Source: BMC Microbiol. 2020 Oct 16;20:314. doi: 10.1186/s12866-020-02009-w (PMC7574199; doi:10.1186/s12866-020-02009-w)
Supplement: Supplementary file 1 — Additional file 1: Table S1. Distribution oc clonal complexes (CCs) among MRSA isolates 2016–2017. [file 12866_2020_2009_MOESM1_ESM.xlsx]

## Sheet: Sheet1
	Antibiotic resistance and typing of the methicillin-resistant Staphylococcus aureus clones in Kuwait hospitals, 2016-2017
	Samar S. Boswihi, Edet E Udo*, Wadha AlFouzan
Table S1:	Distribution oc clonal complexes (CCs) among MRSA isolates 2016-2017
CC (N)	MRSA strain	2016	2017	Total	Spa type- 2016	Spa type- 2017
1 (248)	CC1-MRSA-IV, WA MRSA-1/57	9	25	34	t127 (2), t386 (3), t16360 (1), t3494 (1), t086 (1), t688 (1)	t127 (9), t386 (6), t16360 (2), t5388 (6), t1589 (1), t17649 (1)
	CC1-MRSA-IV+SCCfus, WA MRSA-1/45	7	0	7	t127 (4), t311 (1), t2601 (2)	-
	CC1-MRSA-IV [PVL+], USA400	0	1	1	-	t5388 (1)
	CC1-MRSA-V [PVL+]	3	1	4	t127 (1), t321 (1), t386 (1)	t2720 (1)
	CC1-MRSA-V	0	3	3	-	t127 (1), t386 (2)
	CC1-MRSA-V+SCCfus	19	31	50	t127 (17), t693 (1), t1252 (1)	t127 (18), t693 (1), t2720 (1), t948 (4), t177 (1), t217 (1), t2720 (1), ND (4)
	CC1-MRSA-V+SCCfus [PVL+]	35	43	78	t127 (26), t3896 (2), t6693 (1), t948 (1), t1252 (1), t693 (1), t591 (1), ND (2)	t127 (30), t114 (1), t1589 (2), t16861 (1), t177 (1), t2207 (1), t398 (1), t605 (1), t17556 (1), t2658 (1), ND (3)
	*CC1-MRSA-[V/VT+fus] (PVL+)	8	4	12	t127 (2), t2207 (6)	t127 (1), t2207 (3)
	*CC1-MRSA-PseudoSCCmec [classB+fus+ccrAB1]	1	0	1	t127 (1)	-
	*CC1-MRSA-[V/VT+fus]	2	0	2	t127 (2)	-
	*CC1-MRSA-[V/VT+fus+ccrAB1] (PVL+)	1	0	1	t127 (1)	-
	ST573/772-MRSA-(Novel SCCmec/kdp), [PVL+]	0	1	1	-	t7358 (1)
	ST772-MRSA-V [PVL+], Bengal Bay Clone	27	22	49	t657 (19), t10795 (1), t345 (1), t5414 (1), t1839 (3), t3387 (2)	t657 (17), t10795 (1), t345 (2), t5414 (1), t17441 (1)
	ST772-MRSA-V	0	2	2	-	t657 (2)
	ST772-MRSA-V [PVL+], Bengal Bay Clone/WA MRSA-60 [ccr mutation/deletion]	0	2	2	-	t657 (2)
	*CC772-MRSA-[mec V+fus] (PVL+)	0	1	1	-	t20638 (1)
Total		112	136	248
P-value				0.7
5 (833)	*CC5-MRSA-[V/VT+fus] (PVL+)	1	0	1	t1588 (1)	-
	*CC5-MRSA-[V/VT+fus]	0	6	6	-	t688 (6)
	*CC5-MRSA-[II+ccrAB4]	0	2	2	-	t242 (1), ND (1)
	CC5-MRSA-IV, [PVL+]	40	55	95	t002 (31), t067 (1), t570 (1), t045 (1), t242 (1), t334 (1), t314 (1), t11462 (1), t12537 (1), t105 (1)	t002 (39), t067 (10), t570 (1), t088 (1), t1062 (1), t2164 (1), t535 (1), t688 (1)
	CC5-MRSA-IV, Paediatric clone	1	9	10	t5608 (1)	t002 (5), t105 (1), t2119 (1), t6100 (2)
	CC5-MRSA-IV, Paediatric clone [edinA+], WA MRSA-65	2	8	10	t105 (1), t5608 (1)	t105 (2), t5608 (1), t6100 (2), t9042 (1), ND (2)
	CC5-MRSA-IV, Paediatric clone [sed/j/r+]	6	4	10	t9228 (3), t214 (1), t002 (1), t9231 (1)	t9228 (3), ND (1)
	CC5-MRSA-IV, Paediatric clone [tst1+]	5	6	11	t002 (2), t579 (2), t010 (1)	t002 (6)
	CC5-MRSA-IV+SCCfus, Maltese Clone	5	12	17	t002 (1), t1154 (2), t010 (1), t045 (1)	t002 (5), t1154 (4), t7348 (2), ND (1)
	CC5-MRSA-IV, [PVL+/edinA+], WA MRSA-121	15	17	32	t105 (14), t8348 (1)	t105 (14), t4867 (1), t9987 (1), ND (1)
	CC5-MRSA-V, WA MRSA-81/85/86/123	10	12	22	t002 (2), t688 (3), t311 (3), t586 (1), t306 (1)	t002 (1), t688 (8), t10422 (1), t7342 (1), t985 (1)
	CC5-MRSA-V [sed/j/r+], WA MRSA-11/34/35/90/108	26	42	68	t306 (8), t688 (7), t442 (2), t002 (4), t1548 (2), t450 (1), t105 (1), t062 (1)	t306 (10), t688 (29), t442 (1), t3562 (1), t5923 (1)
	CC5-MRSA-V+SCCfus, WA MRSA-14/109	79	89	168	t311 (55), t1400 (10), t7011 (1), t16470 (1), t1215 (1), t16185 (3), t7342 (2), t062 (1), t16181 (1), t3012 (1), t12068 (1), t3235 (1), t442 (1)	t311 (56), t1400 (7), t7011 (1), t16470 (1), t1215 (4), t688 (6), t2731 (4), t12743 (1), t16946 (1), t2121 (2), t777 (1), ND (5)
	CC5-MRSA-VI+SCCfus	87	250	337	t688 (69), t954 (5), t535 (9), t2235 (1), t4724 (1), ND (2)	t688 (228), t954 (2), t535 (9), t2235 (1), t311 (2), t2049 (1), t2884 (1), t450 (1), t5923 (1), t6071 (1), ND (3)
	CC5-MRSA-V+SCCfus [PVL+]	3	8	11	t1215 (2), t311 (1)	t1215 (1), t311 (4), t062 (2), t3235 (1)
	CC5-MRSA-VI, New Paediatric Clone	3	8	11	t688 (3)	t688 (8)
	CC5-MRSA-V [PVL+]	0	3	3	-	t311 (1), t442 (2)
	CC5-MRSA-II [ACME+], WA MRSA-125	0	1	1	-	ND (1)
	ST5/ST225-MRSA-II, Rhine-Hesse EMRSA/New York-Japan Clone	11	7	18	t045 (1), t003 (2), t002 (4), t014 (2), t16182 (2)	t045 (2), t003 (3), t463 (2)
Total		294	539	833
P-value				≤ 0.05
6 (241)	*CC6-MRSA-[IV+fus+ccrC]	1	0	1	t14700 (1)	-
	CC6-MRSA-IV, WA MRSA-51	100	136	236	t304 (70), t701 (10), t711 (1), t6845 (2), t4403 (2), t190 (1), t10888 (1), t11288 (1), t2849 (1), t1175 (1), t14700 (1), t5593 (1), t8168 (1), t12236 (1), t13429 (1), t4223 (1), ND (4)	t304 (94), t701 (5), t711 (1), t6845 (1), t4403 (1), t190 (4), t10888 (1), t11288 (1), t2849 (1), t10002 (2), t10234 (1), t104 (3), t10774 (1), t16945 (1), t3967 (1), t4407 (1), t5238 (2), t8657 (1), t8934 (1), t9207 (1), ND (12)
	CC6-MRSA-V	0	2	2	-	t2467 (1), t304 (1)
	CC6-MSSA	2	0	2	t304 (2)	-
Total		103	138	241
P-value				0.6
7 (4)	CC7-MRSA-V, WA-MRSA-131	3	1	4	t091 (3)	t091 (1)
P-value				0.4
8 (292)	CC8-MRSA-IV [sea+], Lyon Clone/UK-EMRSA-2	3	4	7	t008 (3)	t064 (2), t068, (1), t121 (1)
	CC8-MRSA-IV [sea-N315+]	2	0	2	t008 (2)	-
	CC8-MRSA-IV [tst1+]	7	8	15	t334 (3), t3364 (3), t10306 (1)	t334 (1), t3364 (5), t10306 (1), t118 (1)
	CC8-MRSA-IV, UK-EMRSA-14/WA MRSA-5	4	9	13	t334 (2), t008 (2)	t334 (1), t008 (6), t064 (1), t2658 (1)
	CC8-MRSA-IV, USA500	2	1	3	t064 (2)	t064 (1)
	CC8-MRSA-V	2	4	6	t064 (1), t4549 (1)	t064 (1), t4549 (1), t024 (1), ND (1)
	CC8-MRSA-V, WA MRSA-115/-132	1	2	3	t1476 (1)	t024 (1), t4549 (1)
	CC8-MRSA-IV, [PVL+, sed/j/k/q/r+], WA MRSA-62	1	0	1	t1635 (1)	-
	ST8-MRSA-IV [PVL+/ACME+], USA300	2	9	11	t008 (1), t024 (1)	t008 (5), t024 (2), t622 (1), t054 (1)
	ST8-MRSA-IV [PVL+/ACME-], ACME-negative variant of USA300	1	5	6	t211 (1)	t008 (5)
	*CC8-MRSA-[V/VT+fus]	6	0	6	t008 (5), t211 (1)	-
	CC8-MRSA-VI+SCCfus	0	1	1	-	t17275 (1)
	ST239-MRSA-III, Vienna/Hungarian/Brazilian Clone	3	8	11	t860 (2), t084 (1)	t860 (2), t421 (5), t17556 (1)
	ST239-MRSA-III+SCCmer+ccrC, Vienna/Hungarian/Brazilian Clone	11	5	16	t425 (6), t037 (5)	t425 (2), t037 (3)
	ST239-MRSA-III+SCCmer, Vienna/Hungarian/Brazilian Clone	101	79	180	t860 (58), t945 (18), t16187 (13), t421 (7), t1247 (1), t1339 (1), t15224 (1), t6258 (1), t713 (1)	t860 (45), t945 (15), t16187 (7), t421 (7), t037 (1), t680 (1), ND (3)
	ST239-MRSA-III+ccrC, Vienna/Hungarian/Brazilian Clone	2	9	11	t037 (2)	t037 (6), t030 (3)
Total		148	144	292
P-value				≤ 0.05
9 (2)	ST834-MRSA-IV, WA MRSA-13	1	1	2	t1379 (1)	t1830 (1)
P-value				0.5
15 (89)	CC15-MRSA-V+SCCfus	32	57	89	t084 (25), t346 (2), t144 (1), t228 (1), t7583 (1), ND (2)	t084 (37), t346 (2), t279 (2), t094 (1), t1034 (1), t2119 (1), t2413 (1), t547 (1), t7200 (2), t774 (1), t853 (1), t045 (1), ND (6)
P-value				0.1
22 (421)	*CC22-MRSA-IV (tst1/PVL+)	12	13	25	t005 (7), t309 (3), t223 (1), t10659 (1)	t005 (6), t309 (2), t223 (1), t10659 (1), t1120 (1), t10347 (1), t2790 (1)
	*CC22-MRSA-[VI+fus]	1	3	4	t16578 (1)	t8934 (3)
	*CC22-MRSA-[IV+fus+ccrAB4]	0	1	1	-	t223 (1)
	CC22-MRSA-IV [fnbB-,sec/l-], UK-EMRSA-15/Barnim EMRSA	6	5	11	t032 (3), t310 (1), t223 (2)	t032 (2), t310 (1), t16605 (1), t5084 (1)
	CC22-MRSA-IV [fnbB-,sec/l+], UK-EMRSA-15/Barnim EMRSA	7	11	18	t032 (3), t747 (1), t790 (2), t7604 (1)	t032 (5), t747 (1), t13697 (1), t8506 (1), ND (3)
	CC22-MRSA-IV [fnbB+], UK-EMRSA-15/Barnim EMRSA	11	13	24	t852 (4), t790 (3), t4892 (1), t005 (1), t223 (1), t4326 (1)	t852 (6), t790 (3), t4892 (1), t005 (1), t2672 (1), t4478 (1)
	CC22-MRSA-IV [PVL+]	56	42	98	t852 (17), t005 (17), t2518 (3), t3107 (1), t016 (1), t1317 (1), t16373 (1), t4326 (2), t5485 (2), t8154 (1), t1593 (1), t8009 (1), t16468 (1), t6827 (1), t16549 (1), t16604 (1), t11836 (1), ND (3)	t852 (14), t005 (9), t2518 (2), t3107 (1), t016 (1), t11714 (1), t1328 (1), t8962 (1), t902 (2), t14392 (1), t223 (1), t5673 (1), ND (7)
	CC22-MRSA-IV [tst1+], UK-EMRSA-15/Middle Eastern variant	89	113	202	t223 (37), t005 (4), t309 (7), t1317 (2), t3375 (3), t16605 (1), t14230 (1), t4565 (1), t5708 (1), t5634 (1), t8506 (1), t10028 (2), t845 (2), t14228 (2), t10116 (1), t10118 (1), t10405 (1), t1556 (1), t15801 (1), t16202 (2), t1977 (2), t2251 (1), t2597 (1), t2933 (1), t3010 (1), t3243 (2), t346 (1), t541 (1), t8221 (2), t8934 (1), t9017 (1), t9434 (1), t9673 (2)	t223 (49), t005 (1), t309 (1), t1317 (1), t3375 (5), t16605 (3), t14230 (1), t4565 (1), t5708 (2), t5634 (1), t8506 (3), t10028 (1), t14339 (10), t01128 (1), t10395 (1), t11836 (1), t12413 (1), t13158 (1), t1328 (2), t2571 (1), t2834 (4), t3379 (1), t4018 (2), t5084 (2), t5146 (1), t5704 (1), t5844 (4), t7139 (1), t9606 (2), ND (8)
	CC22-MRSA-IV+V	12	19	31	t032 (11), t223 (1)	t032 (8), t223 (2), t578 (1), t5844 (1), t9448 (1), ND (6)
	CC22-MRSA-IV+V [PVL+]	1	4	5	t032 (1)	t005 (1), t15181 (1), t309 (1), ND (1)
	CC22-MRSA-V [fusC+]	0	1	1	-	t223 (1)
	CC22-MSSA	1	0	1	t223 (1)	-
Total		196	225	421
P-value				0.3
30 (177)	*CC30-MRSA-[VI+fus] (PVL+)	12	3	15	t021 (4), t018 (6), t012 (1), t318 (1)	t021 (2), ND (1)
	*CC30-MRSA-[VI+fus]	3	3	6	t021 (1), t018 (1), t253 (1)	t021 (1), t122 (1), t012 (1)
	*CC30-MRSA-[VI+fus] (PVL+/tst1)	0	4	4	-	t012 (1), t018 (1), ND (2)
	CC30-MRSA-IV [PVL-/tst1-]	5	8	13	t019 (3), t318 (1), t779 (1)	t019 (4), t318 (2), t17117 (1), t7466 (1)
	CC30-MRSA-IV [PVL-/tst1+]	1	0	1	t012 (1)	-
	CC30-MRSA-IV [PVL+], Southwest Pacific Clone	68	62	130	t019 (32), t021 (5), t363 (8), t318 (2), t1752 (5), t046 (3), t122 (1), t13699 (1), t1504 (1), t1836 (1), t4724 (2), t5994 (1), t7623 (1), t138 (3), ND (2)	t019 (35), t021 (3), t363 (7), t318 (7), t1752 (2), t2529 (1), t4557 (1), t5045 (1), t6584 (1), t975 (1), ND (3)
	CC30-MRSA-V [PVL+], WA MRSA-124	2	2	4	t021 (1), t037 (1)	t021 (1), t582 (1)
	ST36/39-MRSA-II, UK-EMRSA-16	2	2	4	t018 (2)	t018 (2)
Total		93	84	177
P-value				≤ 0.05
45 (21)	CC45-MRSA-IV, Berlin EMRSA	1	0	1	t050 (1)	-
	CC45/agrIV-MRSA-IV, WA MRSA-23	1	2	3	t1081 (1)	t026 (1), t4981 (1)
	CC45-MRSA-IV+SCCfus	5	3	8	t132 (4), t330 (1)	t132 (3)
	*CC45-MRSA-[VI+fus]	2	7	9	t362 (2)	t362 (7)
Total		9	12	21
P-value				0.9
49 (1)	CC49-MRSA-IV [cna+/PVL-]	0	1	1	-	ND (1)
P-value				0.9
59 (5)	ST59-MRSA-IV, WA MRSA-118	2	1	3	t437 (2)	t437 (1)
	ST59/952-MRSA-V(T) [PVL+], Taiwan Clone	2	0	2	t437 (2)	-
Total		4	1	5
P-value				0.2
72 (11)	ST72-MRSA-IV, USA700	3	1	4	t4359 (1), t324 (1), t148 (1)	ND (1)
	ST72-MRSA-V, WA MRSA-91	1	1	2	t3092 (1)	t537 (1)
	ST72-MRSA-V [fusC+]	0	5	5	-	t4000 (4), ND (1)
Total		4	7	11
P-value				0.8
80 (177)	CC80-MRSA-(truncated/atypical SCCmec) [PVL+]	2	0	2	t044 (2)	-
	CC80-MRSA-(truncated/atypical SCCmec)	0	1	1	-	t021 (1)
	CC80-MRSA-IV	13	23	36	t044 (6), t934 (1), t8731 (1), t1198 (3), t8154 (2)	t044 (9), t934 (2), t8731 (2), t1198 (3), t8154 (1), t2453 (2), t3782 (1), ND (3)
	CC80-MRSA-IV [PVL+], European caMRSA Clone	62	76	138	t044 (44), t131 (2), t203 (1), t639 (2), t1247 (1), t042 (4), t376 (3), t005 (1), t11863 (1), t16186 (2), t3196 (1)	t044 (51), t131 (10), t203 (1), t639 (3), t1247 (2), t10892 (2), t1200 (2), t15435 (1), t416 (1), ND (3)
Total		77	100	177
P-value				0.9
88 (90)	*CC88-MRSA-[IV+fus]	2	1	3	t2622 (1), t786 (1)	t690 (1)
	CC88-MRSA-IV [etA+]	4	4	8	t786 (3), t729 (1)	t786 (2), t448 (2)
	CC88-MRSA-IV [PVL+]	19	12	31	t690 (4), t086 (1), t186 (1), t1816 (2), t729 (1), t1339 (3), t4045 (2), t5772 (1), t11901 (1), t12398 (1), t386 (1), t16579 (1)	t690 (5), t086 (1), t186 (1), t1816 (1), t729 (1), t5041 (1), ND (2)
	CC88-MRSA-IV, WA MRSA-2	28	13	41	t690 (5), t786 (11), t5562 (1), t10836 (1), t1814 (3), t1855 (1), t2393 (1), t7685 (1), t12714 (1), t325 (1), ND (2)	t690 (1), t786 (4), t5562 (1), t1339 (2), t2177 (1), t5041 (1), ND (3)
	CC88-MRSA-V	1	1	2	t3153 (1)	t6769 (1)
	CC88-MRSA-V [PVL+], WA MRSA-117	2	3	5	t2526 (2)	t2526 (3)
Total		56	34	90
P-value				≤ 0.05
96 (35)	*CC96-MRSA-IV	20	14	34	t11822 (10), t4955 (3), t8154 (1), t9867 (1), t14838 (1), t8731 (1), t1234 (1), t1028 (2)	t11822 (5), t4955 (1), t8154 (1), t9867 (3), t14838 (1), t203 (1), t1247 (1), ND (1)
	CC96-MRSA-IV [PVL+], Central Asian caMRSA/WA MRSA-119	1	0	1	t8731 (1)	-
Total		21	14	35
P-value				0.08
97 (171)	*CC97-MRSA-[V+fus] (sasG negat.)	1	0	1	t359 (1)	-
	*CC97-MRSA-[mec V/VT+fus+ccrAB2]	1	0	1	t2297 (1)	-
	*CC97-MRSA-[mec VI+fus]	1	1	2	t359 (1)	t359 (1)
	CC97-MRSA-IV, WA MRSA-54/63	4	7	11	t267 (1), t359 (2), t521 (1)	t267 (1), t359 (3), t1234 (1), t693 (1), ND (1)
	CC97-MRSA-V	10	5	15	t1234 (4), t267 (3), t203 (1), t359 (1), t4955 (1)	t1234 (1), t267 (1), t2297 (1), t693 (1), ND (1)
	CC97-MRSA-V [fusC+]	65	75	140	t2297 (3), t267 (32), t189 (2), t359 (13), t521 (1), t16606 (1), t1814, (2), t15069 (1), t16486 (1), t1965 (1), t2734 (1), t2770 (1), t2802 (1), t376 (2), t527 (1), t9638 (1), t044 (1)	t2297 (7), t267 (35), t189 (2), t359 (17), t521 (4), t16606 (1), t17281 (1), t17282 (1), t17330 (2), ND (5)
	CC97-MSSA	1	0	1	t16903 (1)	-
Total		83	88	171
P-value				0.2
121 (12)	*CC121-MRSA-[V/VT+fus] (PVL+)	5	3	8	t314 (4), t1991 (1)	t314 (3)
	*CC121-MRSA-[V/VT+fus+ccrB4] (PVL+)	1	0	1	t314 (1)	-
	CC121-MRSA-V [PVL+]	2	1	3	t314 (2)	t314 (1)
Total		8	4	12
P-value				0.2
152 (22)	*CC152-MRSA-[V+fus] (PVL+)	6	3	9	t355 (1), t4019 (4), t11206 (1)	t355 (2), t4019 (1)
	*CC152-MRSA-[V/VT+fus] (PVL+)	0	5	5	-	t355 (2), t4019 (2), ND (1)
	*CC152-MRSA-[VI+fus] (PVL+)	1	0	1	t4019 (1)	-
	CC152-MRSA-IV (PVL+)	0	1	1	-	t17084 (1)
	CC152-MRSA-V [PVL+]	5	1	6	t454 (2), t355 (1), t4019 (1), t6670 (1)	t454 (1)
Total		12	10	22
P-value				0.4
361 (112)	*CC361-MRSA-[V/VT+fus]	31	30	61	t3841 (27), t1309 (1), t3175 (1), t15778 (1), ND (1)	t3841 (26), t1309 (1), t14090 (1), t4336 (1), ND (1)
	*CC361-MRSA-[V+fus], variant	1	0	1	t3841 (1)	-
	CC361-MRSA-IV, WA MRSA-29	12	12	24	t3841 (7), t3175 (2), t1309 (1), t11113 (1), t14090 (1)	t3841 (5), t3175 (1), t1309 (2), t12219 (1), t1427 (1), ND (2)
	CC361-MRSA-V, WA MRSA-70	9	15	24	t315 (7), t3841 (1), t003 (1)	t315 (9), t3841 (3), t12219 (1), t17279 (1), t422 (1)
	CC361-MRSA-V, WA MRSA-110	2	0	2	t3841 (2)	-
Total		55	57	112
P-value				0.3
398 (2)	CC398-MRSA-IV	1	0	1	t899 (1)	-
	CC398-MRSA-V [PVL+]	1	0	1	t034 (1)	-
Total		2	0	2
P-value				0.3
509 (1)	CC509-MRSA-IV	0	1	1	-	t525 (1)
P-value				0.9
779 (3)	CC779-MRSA-IV, WA MRSA-100	0	3	3	-	t878 (2), ND (1)
P-value				0.3
913 (8)	CC913-MRSA-V+SCCfus	1	1	2	t991 (1)	t991 (1)
	*CC913-MRSA-[VI+fus]	3	3	6	t991 (3)	t991 (3)
Total		4	4	8
P-value				0.9
1153 (12)	*CC1153-MRSA-[V+fus]	2	0	2	t903 (2)	-
	*CC1153-MRSA-[V+fus] PVL+	1	0	1	t903 (1)	-
	*CC1153-MRSA-[V/VT+fus] (PVL+)	0	1	1	-	t903 (1)
	*CC1153-MRSA-[I+fus] PVL+	1	7	8	t504 (1)	t504 (7)
Total		4	8	12
P-value				≤ 0.05
2198 (1)	CC2198-MRSA-IV, WA MRSA-47	0	1	1	-	ND (1)
P-value				0.9
2250/2277 (9)	CC2250/2277-MRSA-IV, WA MRSA-114	3	6	9	ND (3)	t6675 (1), ND (5)
P-value				0.7
2867 (2)	*ST2867-MRSA-V/VT	1	0	1	t148 (1)	-
	*ST2867-MRSA-V	1	0	1	t148 (1)	-
Total		2	0	2
P-value				0.3
2596 (2)	CC2596-MRSA-IV	1	1	2	ND (1)	ND (1)
P-value				0.5
*New MRSA variant.
ND: not determined.
Spa types in bold are similar in strains isolates in 2016 and 2017.
